# Supplementary material for: Copolymerization of Ethylene with Functionalized 1,1-Disubstituted Olefins Using a Fluorenylamido-Ligated Titanium Catalyst
Source: Polymers (Basel). 2024 Jan 15;16(2):236. doi: 10.3390/polym16020236 (PMC10818569; doi:10.3390/polym16020236)
Supplement: Supplementary file 1 [file polymers-16-00236-s001.zip]

Archive with 1 entries (1 files):
- polymers-2802455-supplementary.pdf
